# Supplementary material for: Nonlinear Association Between Atherogenic Index of Plasma and Unstable Carotid Plaque: A Single-Center Retrospective Study
Source: J Cardiovasc Dev Dis. 2025 Nov 11;12(11):443. doi: 10.3390/jcdd12110443 (PMC12653747; doi:10.3390/jcdd12110443)
Supplement: Supplementary file 1 [file jcdd-12-00443-s001.zip]

Archive with 1 entries (1 files):
- jcdd-3926416-supplementary.pdf
